# Supplementary material for: Carbon-11 Production: Communication, Operations, Maintenance, Troubleshooting, and Analysis for Maintaining High-Grade Bombardment and Provisions of [11C]Carbon Dioxide and Its Conversion to [11C]Methyl Iodide
Source: Molecules. 2026 Jun 15;31(12):2095. doi: 10.3390/molecules31122095 (PMC13304833; doi:10.3390/molecules31122095)
Supplement: Supplementary file 1 [file molecules-31-02095-s001.zip]

Archive with 1 entries (1 files):
- molecules-4315303-supplementary.pdf
